# Supplementary material for: CRISPRi-based screen of autism spectrum disorder risk genes in microglia uncovers roles of ADNP in microglia endocytosis and synaptic pruning
Source: Mol Psychiatry. 2025 Apr 6;30(9):4176–93. doi: 10.1038/s41380-025-02997-z (PMC12339388; doi:10.1038/s41380-025-02997-z)
Supplement: Supplementary file 10 — Supplemental Table 2 [file 41380_2025_2997_MOESM10_ESM.xlsx]

## Sheet: Sheet1
Target gene	Guide number	Protospacer
ADNP	i1	GGTGGGAGAGGCGGCTTCAC
ADNP	i2	GCGTCGAGCGGTGCAGACAA
ANKRD11	i1	GGGCCCGAGCGGCAAGGCGG
ANKRD11	i2	GATCGCGCACCGTCTCAGGG
AP2S1	i1	GCCCAGCGGCCCCGGTCCCG
AP2S1	i2	GACTGGGCAGCTCCGGCTCA
ARID1B	i1	GGCACCCCCGGACCGACCAT
ARID1B	i2	GCTGGGCGGCCGCGCAACAA
CHD2	i3	GGCAGAGCGCGCTCTCTCTA
CHD2	i5	GCAACATGGCCTCTTCGCTG
CHD8	i3	GTGCCTGGAAAGGAAGTACC
CHD8	i4	GAGGCGCCTTGTTCTCGGAG
CORO1A	i1	GGCGCGGCCACCCCGGAGGC
CORO1A	i2	GCCCCAAAAGCCGGAGGTGG
CREBBP	i1	GGCTTCGAGCGCGATCTACT
CREBBP	i2	GCGGGTCCGCGACAAGATGG
CTNNB1	i1	GGCTGCTGCCACAGACCGAG
CTNNB1	i2	GGTTGGCCCGGCCCCGGGAG
DNMT3A	i3	GCACTCCTCGAGGGCTCCAG
DNMT3A	i4	GCCAAGGCCCCACTCCTCGA
DPYSL2	i1	GTCCAACACAGCCCCAGCTA
DPYSL2	i2	GCGGTGGCCGACTTGAACCG
DYNC1H1	i1	GGGAGCCGGCTCCGCCCTAA
DYNC1H1	i2	GCGGACGGTCCGGCTTCCGG
DYRK1A	i3	GAAGAGAATGTGGGAATCGA
DYRK1A	i4	GGATATTATACCCATACATA
FOXP1	i1	GGCCGAAGCGGGGAATAACT
FOXP1	i2	GGGCTCTGTAACCAAGTGGG
GIGYF1	i1	GCTATCCTCACAGCAGGAAG
GIGYF1	i2	GAGGCTGGCTGAGGTGTCCG
GNAI1	i1	GCGACCCCCGGGCCCCGACC
GNAI1	i2	GGCGGAGAGAGACCAGACAC
HDLBP	i1	GTAGGAACTGTGGCGAAACA
HDLBP	i2	GCATCTTGGTAAAGGAGAAG
IRF2BPL	i1	GCCAGGACGCACGAGAGCAG
IRF2BPL	i2	GACGCACGAGAGCAGAGGAG
KDM6B	i1	GGAGGCAGGGCAAGAGTCAG
KMT2C	i1	GCCGGGCCGGAGCTGTCACC
KMT2C	i2	GTCCCGGTCCTCCTCCTGGG
KMT2E	i1	GCCGCTCCCGAACTCCGGCA
KMT2E	i2	GAGCGCGCAGCCTCTTCACC
LDB1	i1	GGAGGCTCGGAGAGAGCGAG
LDB1	i2	GCTCTCAGAATGAGGCCCCA
MED13L	i1	GGGAGAAGCGAGGCTGACTG
MED13L	i2	GTCGCGGAGGATCATGACTG
NACC1	i1	GGGAGCCCGCCGGGACCCCC
NACC1	i2	GCGCGGCGGCCATTCATTGT
PHF12	i1	GGCAGCCGGGACGCAGACGG
PHF12	i2	GGAGCCAGGGCGAGGAAGTC
POGZ	i1	GCGAGACAATGAGAGGGGGA
POGZ	i2	GCGCTCGGCGAGGCGTTCAG
PPP1R9B	i1	GGCGGCTGCCGGAGACCGAG
PPP1R9B	i2	GCCAGCGGCGGCTGCGAGAA
PPP2R5D	i1	GAGGCTCCAAGGCGGCGGTG
PPP2R5D	i2	GGCAGGAGACGGGCCGGGTC
PPP5C	i1	GCGGAGCGGGTGCTACTCAG
PPP5C	i2	GGAGGGCGCCACCAATTGTG
PRR12	i1	GTGCACCGTGAGCGCAGAGG
PRR12	i2	GGTCCATGAATTGGCCGCGG
PTEN	i1	GCATGGCTGCAGCTTCCGAG
PTEN	i2	GCGAGGGAGATGAGAGACGG
PTK7	i1	GGTGCAGGCTTGCGGCGGAA
PTK7	i2	GTGGAACGGCCCTGGAGTAG
SATB1	i1	GGGCTGGGCTCCCCTCTCGT
SATB1	i2	GCGTGGGCGCAGGGCTTCAA
SETD5	i1	GACTCGAGTTAGGCCCAACG
SETD5	i2	GCCTCACGATCGGGCCCCAG
SIN3A	i1	GGCTCCGGCCCGGTTCTAGT
SIN3A	i2	GACGGCACAACAGGAGTCGG
SKI	i1	GTACAAGAAGGAGAGCGCCA
SKI	i2	GCGGGCAGGTGCAGCACGGG
SMARCC2	i1	GGGGCGGGACAAAGGGACCG
SMARCC2	i2	GCCCGAGCCGGAGAAGATGG
SRPR	i1	GCGAACGCGGCCTGAATTCC
SRPR	i2	GGAGCGGAGGAGAATCCCAA
STXBP1	i1	GCCAGCGCGCCCACCTGAGG
STXBP1	i2	GCCGCCCCGCAGCCGCGCTA
SUV420H1	i1	GGAGGACGCCCGGGAACCGG
SUV420H1	i2	GGACGCCCGGGAACCGGAGG
TAOK1	i1	GGCGGCTTGCTGGGGCTCGG
TAOK1	i2	GCGGTAGCCGCTACCCTGGA
TBL1XR1	i1	GCCCGGCCGCCCCCACTCCA
TBL1XR1	i2	GTCCCCCCTCCCGGGAATGG
TCF20	i1	GTCCACAAGGGACCCAACAG
TCF20	i2	GGTTGGTACTGAGCACTCCC
TCF4	i1	GCCTCCCCGGAGAAGAGAGT
TCF4	i2	GTGTGTCTGCGGATCTGTAG
TCF7L2	i1	GGGATCGAAATCCGGAGGAA
TCF7L2	i2	GGGAGCGGAGATTATTGACA
TLK2	i1	GCCCGGGCCCGGGCCCGCGT
TLK2	i2	GGCCAAAGGGGTCCCCAGGA
TM9SF4	i1	GGGTGAGTGAAGGAGACTCC
TM9SF4	i2	GGGGCTCTGAAAAGGATCTG
TRAF7	i1	GCCCGGAGAAGCGGTTGTAG
TRAF7	i2	GTGCTCTAGAGAGGCATCTA
TRIP12	i1	GCCGGGAGCAGGCCAAGCGG
TRIP12	i2	GAGGGCCCTTCACAGAACCG
VEZF1	i1	GGGAGGAGGCGACAACAAAG
VEZF1	i2	GCAGCGGCGGCTCCTCAACA
WAC	i1	GAGCGGCGCCAACTACACGG
ZMYND8	i1	GGTTAACAATGCATCCACAG
ZMYND8	i2	GAAAGTCGAGCTTACCTCTG
Non-Targeting	i1	GACCCGAGACTGCTTCCCGG
Non-Targeting	i2	GTACCACCCAAACGATAACG
Non-Targeting	i3	GCAGGCCCGTTTGCTTACGA
Non-Targeting	i4	GAGTCTGGGGAGGACATTGT
